# Supplementary material for: Identification of an amino acid metabolism-associated gene signature predicting the prognosis and immune therapy response of clear cell renal cell carcinoma
Source: Front Oncol. 2022 Sep 8;12:970208. doi: 10.3389/fonc.2022.970208 (PMC9493051; doi:10.3389/fonc.2022.970208)
Supplement: Supplementary material 7 — Survival curves of eight genes involved in the prognostic signature. [file DataSheet_1.xlsx]

## Sheet: Sheet1
AADAT
AARS1
AARS2
AARSD1
AASDH
AASDHPPT
AASS
ABAT
ABHD12
ABHD12B
ABHD16A
ABHD16B
ACAD8
ACADL
ACADM
ACADSB
ACAT1
ACCS
ACCSL
ACMSD
ACY1
ADHFE1
ADI1
ADSS2
AFMID
AGMAT
AGXT
AGXT2
AIMP1
ALDH18A1
ALDH1A1
ALDH1L1
ALDH1L2
ALDH4A1
ALDH5A1
ALDH6A1
ALDH7A1
ALDH8A1
ALDH9A1
AMDHD1
AMT
APIP
ARG1
ARG2
ARHGAP11B
ARL6IP5
ART4
ASL
ASMTL
ASNS
ASNSD1
ASPA
ASPG
ASRGL1
ASS1
ATCAY
ATF4
ATIC
ATP2B4
ATP7A
AUH
AZIN1
AZIN2
BAAT
BBOX1
BCAT1
BCAT2
BCKDHA
BCKDHB
BCKDK
BHMT
BHMT2
BLMH
BLOC1S6
BPHL
CAD
CARNMT1
CARNS1
CARS1
CARS2
CBS
CBSL
CDO1
CGA
CHAC1
CHAC2
CHDH
CKB
CKM
CKMT1A
CKMT1B
CKMT2
CLIC1
CLIC2
CLIC3
CLIC5
CLN3
COLQ
CPQ
CPS1
CPT1A
CPT1B
CPT1C
CPT2
CRAT
CROT
CRYM
CSAD
CTH
CTNS
CTPS1
CTPS2
CTSB
CTSK
DALRD3
DAO
DARS1
DARS2
DBT
DCT
DDAH1
DDAH2
DDC
DDO
DGLUCY
DHFR
DHFR2
DHFRP1
DHPS
DIO1
DIO2
DIO3
DLD
DLST
DMGDH
DPEP1
DPYD
DUOX1
DUOX2
DUOXA1
DUOXA2
EARS2
ECHS1
EEF1G
ENOPH1
ENOSF1
EPRS1
ETFA
ETFB
ETHE1
ETNK1
FAH
FARS2
FARSA
FARSB
FN3K
FOLH1
FOLR1
FOXE1
FPGS
FTCD
G6PD
GAD1
GAD2
GAMT
GARS1
GART
GATA3
GATB
GATC
GATM
GCAT
GCDH
GCH1
GCLC
GCLM
GCNT4
GCSH
GDAP1
GDAP1L1
GFPT1
GFPT2
GGACT
GGH
GGT1
GGT2
GGT3P
GGT5
GGT6
GGT7
GGTLC1
GGTLC2
GGTLC3
GLDC
GLO1
GLRX2
GLS
GLS2
GLUD1
GLUD2
GLUL
GLYAT
GLYATL1
GLYATL1B
GMPS
GNMT
GOT1
GOT1L1
GOT2
GPT
GPT2
GPX1
GPX4
GSR
GSS
GSTA1
GSTA2
GSTA3
GSTA4
GSTA5
GSTK1
GSTM1
GSTM2
GSTM3
GSTM4
GSTM5
GSTO1
GSTO2
GSTP1
GSTT1
GSTT2
GSTT2B
GSTT4
GSTZ1
HAAO
HAGH
HAL
HARS1
HARS2
HDC
HGD
HIBADH
HIBCH
HMGCL
HMGCLL1
HNF4A
HNMT
HOGA1
HPD
HPDL
HPGDS
HPN
HPRT1
HSD17B10
HYKK
IARS1
IARS2
ICMT
IDH1
IDO1
IDO2
IL4I1
ILVBL
INS
IVD
IYD
KARS1
KMO
KYAT1
KYAT3
KYNU
LARS1
LARS2
LGSN
LPCAT3
LPCAT4
LRRC47
MARS1
MARS2
MAT1A
MAT2B
MBOAT1
MBOAT2
MCCC1
MCCC2
MECP2
MED1
MFSD2A
MGST2
MIR21
MMACHC
MMUT
MPST
MRI1
MSRA
MTAP
MTHFD1
MTHFD1L
MTHFD2
MTHFD2L
MTHFR
MTHFS
MTR
MTRR
NAGS
NARS1
NARS2
NAT8
NAT8L
NFE2L2
NFS1
NIT2
NOS1
NOS2
NOS3
NOX4
NOXRED1
NR1H4
OAT
OAZ1
OAZ2
ODC1
OPLAH
OSBPL10
OSBPL5
OSBPL8
OTC
OTUB2
P4HB
PAH
PANK2
PARK7
PARS2
PAX8
PCBD1
PCBD2
PCYOX1
PCYOX1L
PEPD
PFAS
PHGDH
PIPOX
PLA1A
PLA2G10
PLA2G15
PLA2G2F
PLA2G3
PLOD1
PLOD2
PLOD3
PLSCR1
PM20D1
PM20D2
POR
PPAT
PRG3
PRODH
PRODH2
PSAT1
PSPH
PSPHP1
PTDSS1
PTDSS2
PTGES2
PTS
PYCR1
PYCR2
PYCR3
QARS1
QDPR
QRSL1
RARS1
RARS2
RIDA
RIMKLA
RIMKLB
SARDH
SARS1
SARS2
SCLY
SDS
SDSL
SEPHS1
SEPHS2
SERINC1
SERINC2
SERINC3
SERINC5
SHMT1
SHMT2
SIRT4
SLC16A10
SLC16A2
SLC19A1
SLC1A1
SLC1A2
SLC1A3
SLC22A4
SLC25A12
SLC25A13
SLC25A15
SLC25A21
SLC25A32
SLC25A44
SLC27A1
SLC39A8
SLC3A1
SLC46A1
SLC5A5
SLC5A7
SLC6A14
SLC6A6
SLC6A8
SLC7A11
SLC7A2
SLC7A4
SLC7A5
SLC7A6
SLC7A7
SLC7A8
SLC7A9
SLCO1C1
SMS
SNCAIP
SOD1
SOD2
SRR
SULT1B1
SULT2A1
TARS1
TARS2
TARS3
TAT
TDH
TDO2
TG
TGFB2
TH
THAP4
THNSL2
TMLHE
TPH1
TPH2
TPO
TST
TTC36
TYMS
TYR
UPB1
UROC1
VARS1
VARS2
VNN1
VNN2
VNN3
WARS1
WARS2
YARS1
YARS2
YOD1
